# Supplementary material for: Establishment of Trophoblast‐Like Tissue Model from Human Pluripotent Stem Cells in Three‐Dimensional Culture System
Source: Adv Sci (Weinh). 2021 Nov 23;9(3):2100031. doi: 10.1002/advs.202100031 (PMC8787386; doi:10.1002/advs.202100031)
Supplement: Supplementary file 3 — Supplemental Table 2 [file ADVS-9-2100031-s001.xlsx]

## Sheet: 1563247280068112245
Gene ID	Gene Symbol	iPS_1 Read Count	iPS_2 Read Count	iPS_3 Read Count	Org_1 Read Count	Org_2 Read Count	Org_3 Read Count	Placenta_1 Read Count	Placenta_2 Read Count	Placenta_3 Read Count	log2 (Organoid/iPS)	log2 (Placenta/iPS)
7020	TFAP2A	6	11	13	9844	8997	8765	7372	9617	6875	9.81875	9.60744
1281	COL3A1	3	4	8	11053	11796	10057	5169	8794	16208	11.0721	10.9458
hsa_circ_0020789	hsa_circ_0020789	1	3	6	5617	5078	5118	6577	2053	4659	10.4232	10.9828
hsa_circ_0020790	hsa_circ_0020790	3	2	4	3425	2930	2961	3707	1148	2694	9.81192	10.3189
4060	LUM	2	1	2	3455	3852	3264	2590	1781	4892	11.0188	10.8271
hsa_circ_0020788	hsa_circ_0020788	9	6	6	6396	5744	6070	7486	2338	5237	9.55648	10.093
2625	GATA3	3	5.98	5	2836	2630.01	2327	5244	5560	4570	9.09562	10.0747
3481	IGF2	30.88	42.42	68.56	25205	19749.4	19300.2	33754.4	24588.4	39925.2	8.79613	9.4079
283120	H19	11.44	32.94	83.31	86883.9	78275.7	82896.7	102163	33552.5	74937.4	10.8968	10.6598
723961	INS-IGF2	52.12	48.58	40.44	24105	22693.6	21193.8	34878.6	419.62	942.76	8.88505	7.97613
102724852	LOC102724852	37.67	31.1	55.26	10565.1	10907	10110	10371.9	3710.04	7918.7	7.96522	7.4425
112267876	LOC112267876	21.27	11.23	22.43	14684.7	10498.5	12358.6	19857.5	5156.74	14368.9	9.38963	9.45755
2537	IFI6	125	112	118	13952	12890.6	7454.99	7873.92	4587.95	7261.51	6.56709	5.76773
301	ANXA1	83.54	92.19	98.35	19971.1	19769.5	15692.6	11306.4	6344.22	10580.9	7.63295	6.65835
2202	EFEMP1	402.14	376	388.61	14367	14179	12762.2	12586.3	11667.1	13074.2	5.1188	4.97146
79026	AHNAK	197.29	191.9	210.89	15619.5	16028.2	13741	9221.46	7412.71	8443.25	6.21398	5.35687
6282	S100A11	1755.34	1918.92	1734.97	10781.2	10426.9	9997.95	9193.44	5605.86	7356.12	2.50128	2.00595
64855	FAM129B	1104.1	1189.49	1115.34	6016.6	5501.72	5308.13	7991.44	6750.7	7882.33	2.27628	2.70228
6303	SAT1	643.16	684.59	645.65	8614.77	8387.68	7677.76	16080.9	9928.45	22427.9	3.61754	4.58914
3880	KRT19	1047.42	1200.63	1051.32	13340.1	13309.6	13226.4	13524.2	13851.8	9920.85	3.56821	3.47057
1832	DSP	1483	1531.71	1527.39	15445.8	15857.9	14028.9	13980.1	10033.5	12327.9	3.29206	2.97197
27250	PDCD4	325.91	355.01	416.47	4616.84	4438.49	4293.91	6415.93	4906.06	4916.77	3.57755	3.85908
22836	RHOBTB3	272.38	286.15	309.42	4607.52	4747.19	3930.21	6059.84	9605.56	7136.14	3.90898	4.68716
831	CAST	854.25	867.08	873.08	5070.67	5001.27	4221.55	4001.89	2823.03	4068.21	2.43482	2.04172
4000	LMNA	560.45	584.5	542.17	5141.25	4601.84	4456.44	4164.84	3060.76	3433.26	3.04615	2.6312
694	BTG1	635.06	682.01	683.46	3026.61	2857.49	2321.38	2673.81	4244.05	2781.46	2.00915	2.24929
10994	ILVBL	586.9	578.67	611.94	4304.87	4129.01	3780.15	3101.68	5558.4	4748.74	2.75355	2.88704
493	ATP2B4	555.1	558.31	591.07	3295.09	3239.02	2900.13	4661.27	2837.24	5149.97	2.44152	2.86334
2817	GPC1	699.45	689.91	700.4	3005.4	2663.72	3342.95	5290.93	4222.54	4938.91	2.08146	2.76168
55769	ZNF83	630.79	636.67	666.32	3787.7	3300.42	3795.64	5577.22	4874.19	3978.35	2.46562	2.87134
4311	MME	617.95	664.76	738.51	3741.04	3594.4	3098.95	5090.12	4276	4345.06	2.34099	2.73384
8553	BHLHE40	40.89	66.91	55.51	4755.46	4341.46	3870.25	2386.76	4539.88	1182.77	6.28405	5.6057
220323	OAF	32.11	20.6	27.48	4159.34	3716.62	3796.61	2523.23	1474.29	2876.47	7.15843	6.39337
1026	CDKN1A	25	28	33	2351	2139	1968	1751	4999	3122	6.20355	6.81465
688	KLF5	30.19	35.41	32.67	2561.55	2195.57	1726.39	1219.81	1021.58	1418.55	6.01682	5.19071
5029	P2RY2	31.85	40.53	39.16	1255.61	1236.05	1311.17	707.19	746.47	831.2	5.06438	4.32826
4302	MLLT6	54.13	81.91	41.11	1521.35	1827.7	1505.92	1064.62	937.88	992.8	4.74936	4.05144
3691	ITGB4	60.73	59.05	43.21	2304.88	2429.91	2455.55	3638.2	1370.37	2475.25	5.43615	5.4927
10150	MBNL2	87.99	71	86.4	1501.22	1438.38	1404.48	2719.41	1603.38	1990.96	4.11885	4.65713
27076	LYPD3	91.94	89.09	79.63	1757.65	1465.77	1267.61	2209.34	1437.54	3038.97	4.07975	4.65265
84159	ARID5B	55.13	56.23	50.9	1349.11	1339.23	1289.73	1965.34	1024.19	2151.09	4.58863	4.95735
2355	FOSL2	65	56.95	75.84	1565.34	1407.53	1285.41	1753.81	1345	1434.8	4.40117	4.4904
8829	NRP1	71.58	57.25	77.19	1816.4	1865.48	1815.2	1867.05	1182.49	1478.13	4.71075	4.4297
55268	ECHDC2	260.32	266.3	270.71	1362.07	1096.02	1609.24	2031.72	1010	1669.11	2.32378	2.53452
65986	ZBTB10	213.76	217.74	259.6	1318.37	1313.85	1064.22	1666.3	1290.64	2127.64	2.39211	2.85095
57658	CALCOCO1	231.16	241.03	275.02	1209.23	1037.35	1103.23	1402.02	1433.03	1305.18	2.13744	2.44191
10529	NEBL	354.72	313.26	307.8	1649.84	1612.53	1439.37	1221.6	1413.52	1808.81	2.24151	2.15899
221477	C6orf89	344.58	346.1	328.67	1731.35	1813.17	1610.83	1306.79	1506.55	1471.35	2.31136	2.04333
3133	HLA-E	247.18	251.58	321.23	1643.01	1430.85	1430.14	1643.37	1209.36	1133.03	2.43047	2.25296
8204	NRIP1	315.14	277.49	306.46	1584.46	1736.22	1521.29	1933.98	1917.7	1346.84	2.402	2.50335
105370500	LOC105370500	294.76	143.35	363.78	1717.15	1851.2	1991.42	1301	528.77	1574.55	2.76649	2.05767
55893	ZNF395	288	298.56	290.64	2239.13	2139.42	2281.61	1830.95	1148.46	1572.23	2.89752	2.34719
3664	IRF6	240.25	271.8	258.63	2797.91	2694.71	2173.64	1796.3	997.03	1446.47	3.28726	2.43158
655	BMP7	306.3	334.05	302.86	2777.97	2562.07	2457.49	1655.87	853.2	1603.66	3.02031	2.09623
10451	VAV3	243.85	290.07	240.52	3874.14	3694.63	3290.65	2717.06	1626.78	2538.9	3.78259	3.12354
2200	FBN1	270.68	262.76	273.88	2572.6	2856.1	2764.8	4763	2104	5109.56	3.31621	3.86271
10848	PPP1R13L	375.96	363.6	388.88	2671.48	2167.54	2659.68	2048.39	1342.82	1897.84	2.70525	2.20046
23136	EPB41L3	418.02	435	418	2604.1	2623.74	2478.52	2524.84	2092.95	2587.42	2.57301	2.47484
5899	RALB	418.32	447.54	449	2427.42	2237.5	2188.79	1834.58	2347.54	2216.38	2.35492	2.25461
64220	STRA6	343.63	310.75	398.44	1543.41	1501.41	1561.35	2851.18	2372.63	3644.19	2.10225	3.04613
64319	FBRS	250	259	269	2299	2054	2037	2552	2817	3324.99	3.01092	3.45396
23037	PDZD2	287.25	294.94	345.11	1859.72	1877.76	1743.03	2465.09	2972.42	3248.83	2.53615	3.19942
84629	TNRC18	103.97	134.17	78.23	3167.79	3022.04	3302.92	2031.77	1770.95	1616.9	4.88008	4.07029
6277	S100A6	88.99	96.98	83.63	2271.82	2162.4	1869.43	1101.1	1968.36	1549.22	4.52024	4.07037
10397	NDRG1	77	65	77	2989.17	2782.66	2815.45	1430.01	2796.04	1742.32	5.26614	4.74012
154796	AMOT	113	125	145	1932	1969	1629	1729	2081	2332	3.82481	3.97508
55890	GPRC5C	156	158	193	2767.76	2797	2620	1915	2826	1908	3.98583	3.68486
23135	KDM6B	135.51	147.16	170.83	3057.28	2622.3	2822.86	1467.91	1490.08	1390.01	4.20165	3.23296
29841	GRHL1	75.73	73.73	83.28	2327.01	2208.76	2065.73	3589.16	4669.19	3829.24	4.79895	5.67045
1364	CLDN4	149.88	166.53	174.87	4600.39	4026.14	3602.65	3985.49	3650.51	3700.27	4.61058	4.50004
57561	ARRDC3	170.15	143.13	182.37	4845.56	4530.23	3244.39	3954.54	7860.39	3537.74	4.64321	4.92481
80307	FER1L4	119.25	129.12	123.18	2359.45	1792.27	2644.37	4655.73	3910.36	4657.45	4.16602	5.12519
64129	TINAGL1	184.18	177.14	157.5	3065.38	2698.74	2355.03	5093.82	2972.56	4652.1	3.94097	4.58733
100130197	EFCAB14-AS1	142.57	90.6	0	1007.93	943.34	778.82	978.8	988.98	1174.83	3.52244	3.72429
54549	SDK2	88	83.09	73.86	665.9	667	668.96	635.98	74.94	482.72	3.00373	2.25659
hsa_circ_0035560	hsa_circ_0035560	120	128	117	640	634	478	464	284	388	2.05938	2.24479
hsa_circ_0003452	hsa_circ_0003452	126	127	136	681	693	562	510	290	423	2.11159	2.25937
7128	TNFAIP3	117.79	99.27	114.62	659.24	606.52	469.16	855.23	386.46	790.78	2.35995	2.58715
222584	FAM83B	139.56	109.05	109.16	887.28	907.22	766.99	726.35	427.7	540.58	2.81282	2.21565
hsa_circ_0014207	hsa_circ_0014207	122	142	135	875	765	719	625	416	535	2.36006	2.5886
hsa_circ_0014208	hsa_circ_0014208	108	119	123	807	724	618	582	394	532	2.41459	2.714
23612	PHLDA3	62.97	52.5	63.05	604.23	506.71	564.14	379.24	600	470.01	3.20302	2.99293
hsa_circ_0043595	hsa_circ_0043595	38	56	53	579	502	524	596	621	418	3.24503	4.08219
hsa_circ_0043606	hsa_circ_0043606	47	46	41	518	568	528	529	589	433	3.38668	4.13969
113452	TMEM54	52	62	46	773	767	635.95	770	751	949.99	3.73844	3.92073
55	ACPP	67.56	54.51	60.35	673.69	651.92	584.76	940.38	658.48	984.07	3.36146	3.79546
3726	JUNB	48.97	48.42	53.47	826.78	642.98	586.95	586.52	1070.51	848.56	3.742	4.02565
5813	PURA	65.35	69.96	71.29	564.61	549.7	509.63	573.94	876.1	692.18	2.94753	3.34598
57608	JCAD	59.11	61.05	61	466.16	530.07	451.04	661	1177	702	2.97094	3.78128
1244	ABCC2	87.3	114.15	33.74	463.3	531.75	399.26	784.01	827.98	1165.19	2.5406	3.53351
139728	PNCK	83.04	76.97	79.22	536.25	421.14	538.33	888.91	666.01	695.05	2.61731	3.20522
49855	SCAPER	117.96	113.27	106.53	558.27	510.42	455.79	596.57	586.61	585.12	2.14719	2.36008
55957	LIN37	91.6	83.64	81.79	430.92	364.59	401.15	617.06	530.13	487.89	2.19195	2.64114
23232	TBC1D12	83.09	81.92	89.23	450.52	446.98	399.38	576.81	435.5	606.56	2.32373	2.64251
861	RUNX1	50.12	71.18	39.62	534.16	521.58	462.78	678.8	221.21	1612.17	3.21119	3.93631
79056	PRRG4	71.83	67.07	73.38	431.3	391.61	324.77	342.99	252.73	418.61	2.40762	2.22827
2800	GOLGA1	64.86	81.87	78.58	446.32	421.87	500.84	437.14	332.24	443.39	2.57611	2.40011
286319	TUSC1	50.04	70.66	56.29	500.03	460.53	423.73	401.47	337.96	382.8	2.94035	2.63641
6646	SOAT1	60.22	72.1	60.65	564.09	544.44	498.63	629.92	235.14	452.7	3.03101	2.74342
6584	SLC22A5	46.66	60.26	64.56	564.73	492.82	535.72	709.04	445.69	645.63	3.18882	3.36396
201799	TMEM154	46.63	53.37	56.64	679.81	567.66	474.84	500.84	421.41	490.91	3.43176	3.14518
2059	EPS8	110.99	69	64	671.78	645.4	500	604.85	403	577.4	2.86975	2.6716
100532731	COMMD3-BMI1	67.55	67.57	91.94	751.69	672.16	695.94	417.07	365.11	501.18	3.19572	2.47056
840	CASP7	74.95	65.17	68.78	690.56	630.69	530.77	323.09	299.58	462	3.12116	2.34816
7287	TULP1	182.76	180.92	190.74	855.16	768.95	1038.54	1306.18	1567.95	1513.14	2.23675	2.95606
55760	DHX32	164.41	217.67	215.03	1061.65	1123.64	945.37	1427.95	1438.17	1769.86	2.36334	2.92859
80854	SETD7	195.96	147.37	199.16	1130.9	1033.56	977.95	1424.92	1285.39	1600.25	2.50715	2.96199
4734	NEDD4	186.08	191.74	190.53	1004.54	1093.01	830.04	1487.77	1062.35	1452.39	2.33781	2.78784
1846	DUSP4	153.49	136.46	145.81	1147.17	1024.15	930.1	955.86	2141.58	1156.14	2.80427	3.25886
126308	MOB3A	210.91	177.79	186.35	1018.63	961.14	1001.55	1117.93	1519.29	823.53	2.34714	2.56111
1999	ELF3	228.68	212.79	189.96	1072.41	903.91	801.43	1273.73	1863.32	1149.7	2.11017	2.73497
84002	B3GNT5	227.07	206.26	237.56	927.9	1053.13	850.21	1365.17	812.24	1192.5	2.05023	2.30035
63898	SH2D4A	183.63	179.4	182.74	769.09	772.27	743.69	1449.83	742.24	1068.98	2.0388	2.55076
56950	SMYD2	135.09	132.15	120.44	832.75	831.6	792.4	1613.08	682.91	1200.42	2.63676	3.14472
375449	MAST4	128.33	124.48	148.58	886.52	826.2	954.08	1445.3	1094.67	1533.42	2.70498	3.31494
283987	HID1	113	98	117	1424	1380	1405	1498	1517	1679	3.65465	3.81083
7022	TFAP2C	132	154	127	1589	1434	1311	1926	1243	1974	3.36443	3.61018
10809	STARD10	124.79	158.14	143.15	1429.27	1226.17	1254.55	1689.48	1066.09	1377.18	3.17091	3.24969
7145	TNS1	164.57	194.13	189.06	1353.44	1270.05	1339	888.21	867.26	1213.13	2.82773	2.40995
9828	ARHGEF17	219.79	212.52	219.92	1663.55	1631.32	1694.66	793.59	1119.91	895.78	2.90839	2.07853
25777	SUN2	134.29	135.98	119.57	1631.77	1569.46	1444.81	1271.54	774.32	1144.67	3.54799	3.00463
11187	PKP3	162	187	193	1725.54	1631	1548.44	1459	850	1077	3.15083	2.615
10475	TRIM38	173.39	154.34	180.85	1663.37	1508.16	1550.97	1076.44	1322.94	1025.62	3.18795	2.72334
9792	SERTAD2	158.36	178.54	188.72	1790.09	1753.42	1467.87	1451.02	1254.37	1157.9	3.22606	2.84952
2941	GSTA4	189	200	214	1355	1208	1321	1040	432	1165	2.66026	2.10045
9563	H6PD	154.49	152.79	157.76	1255	1152.21	1145.86	1002.64	632.63	861.2	2.90658	2.39625
100131434	LINC00893	180.3	142.84	159.05	1161.94	1129.02	1242.53	964.57	792.75	913.9	2.84636	2.44161
hsa_circ_0014204	hsa_circ_0014204	181	206	176	1038	1092	1091	971	545	814	2.31265	2.65591
hsa_circ_0014205	hsa_circ_0014205	159	189	174	1103	1047	981	906	552	713	2.38085	2.66303
9960	USP3	165.64	171.12	176.06	1392.61	1321.65	1215.91	884.4	562.43	977.73	2.91101	2.21298
154214	RNF217	151.29	175.8	162.27	1304.15	1315.42	1195.73	789.19	559.38	740.19	2.93577	2.06546
342184	FMN1	108.56	118.29	114.18	1366.83	1403.73	1273.61	967.38	362.64	832.42	3.54082	2.63647
54583	EGLN1	132.2	139.34	143.2	1285.61	1306.4	1229.07	688.88	844.75	704.7	3.17664	2.40393
80031	SEMA6D	140.55	139.9	152.65	1068.94	1108.71	1076.22	515.69	591.55	774.21	2.88233	2.09086
4054	LTBP3	160.21	157.21	172.82	520.79	655.85	881.9	979.49	774.45	1193.2	2.043	2.55954
90161	HS6ST2	117.01	152.38	172.54	709.72	767.27	650.65	854.41	568.52	851.93	2.24031	2.33567
23169	SLC35D1	153.51	139.66	136.41	754	738.93	685.27	826.95	572.95	943.15	2.31508	2.41917
24139	EML2	142.87	138.9	134.67	690.26	570.56	578.25	771.88	660.44	984.72	2.11574	2.50885
113	ADCY7	155.03	146.37	143.77	836.12	765.17	671.08	564.3	870.47	1749.13	2.32471	2.81015
1903	S1PR3	122.77	118.7	153.13	700.69	697.25	578.19	709.9	1454.54	1032.88	2.29716	2.99018
54677	CROT	95.79	125.08	135.06	683.86	656.19	666.23	670.84	777.26	785.19	2.4678	2.62129
100381270	ZBED6	111.45	132.06	132.7	590.25	750.11	543.1	621.97	921.1	1063	2.29672	2.76405
4783	NFIL3	188.73	191.07	204.95	1106.93	980.76	868.07	930.31	883.03	606.85	2.31058	2.02101
101929004	LOC101929004	189.06	162.43	188.52	905.44	888.73	741.42	829.16	1078.09	1038.41	2.20421	2.41932
3280	HES1	159	137	117	1107	1022	940	769	1020	854	2.8665	2.64975
6578	SLCO2A1	130.29	127.12	143.18	908.8	883.41	959.14	769.5	1308.08	453.9	2.75288	2.63157
64784	CRTC3	114.41	135.31	115.49	934.17	869.82	886.12	894.62	585.75	796.13	2.85381	2.6118
29952	DPP7	135.77	129.2	147.98	954.21	809.44	841.27	539.2	593.2	575.77	2.63014	2.0202
hsa_circ_0012001	hsa_circ_0012001	141	166	162	759	811	738	576	763	671	2.09533	2.70633
hsa_circ_0012003	hsa_circ_0012003	166	121	151	788	713	655	618	661	670	2.0957	2.76052
1947	EFNB1	108	100	74	1124	982	1161	885.98	1770	876	3.50714	3.61849
162073	ITPRIPL2	81.02	68.3	65.59	1086.86	1039.54	912.5	1322.03	1344.06	1320.71	3.79469	4.18521
4036	LRP2	73	73	83	710	974	716	1362	1722.01	1511	3.36256	4.29843
107987043	LOC107987043	49.39	111.29	159.92	560.66	603.94	541.09	1081.33	1083.6	799.16	2.38445	3.18053
283130	SLC25A45	76.17	105.35	92.36	810.52	557.43	635.41	582.57	1813.54	629.07	2.84375	3.43719
1942	EFNA1	34.2	45.85	52.15	890.88	820.11	744.53	1952.07	652.29	929.95	4.18818	4.71242
23550	PSD4	38.55	47.36	44.06	685.1	668.73	689.73	1338.72	749.35	917.74	3.94778	4.50329
51148	CERCAM	71.44	62.06	65.45	985.08	835.33	817.11	2301.6	830.56	1261.82	3.70165	4.43683
2000	ELF4	66.04	35.4	47.47	995.3	863.21	833.4	1917.62	715.93	1088.8	4.14906	4.61549
3956	LGALS1	61.9	82.72	63.81	1113.49	864.35	827.31	1351.71	620.79	1051.8	3.72339	3.83075
57228	SMAGP	83.02	89.78	74.83	958.19	978.78	952.81	1672.16	809.39	1242.71	3.51764	3.88248
3958	LGALS3	67.52	72.8	61.22	1368	1334.18	1250.72	1296.91	380.07	1042.03	4.26672	3.72573
54790	TET2	82.53	89.36	78.08	1342.81	1477.75	1341.12	1166.41	745.91	1327.98	4.03028	3.66808
9766	SUSD6	80.53	86.93	81.35	1015.55	857.68	882.02	523.68	620.87	613.28	3.44201	2.79246
91351	DDX60L	70.14	48.19	57.33	1224.5	1099.25	832.5	979.22	340.76	665.5	4.1403	3.47041
55040	EPN3	60.21	54.9	70.91	1017.48	896.04	891.53	663.53	365.19	521.21	3.88744	3.03046
3159	HMGA1	63392	63890.5	64271.2	13849.2	12478.3	13001.8	10485.7	3078.51	6751.48	-2.31113	-3.2653
2335	FN1	7797.78	7576.51	7909.61	46833.9	45008.6	35920.3	87999	9536.39	42400.7	2.42901	2.55915
6513	SLC2A1	7557.88	7171.97	7706.61	34388.3	34754.7	32589.8	29864.5	34060.2	31819.8	2.15381	2.06513
6566	SLC16A1	15650.7	15938.6	16737.6	3700	3648.85	3234	2883	2352	2716	-2.21816	-2.63183
25793	FBXO7	31399.4	30826.7	31032.5	2187.12	2005.43	1885.51	1428.74	1015.62	1349.59	-3.96661	-4.64768
10157	AASS	25163	24908.3	26823.6	926.81	891.73	988.45	1069.27	568.88	753.49	-4.80285	-5.03503
51574	LARP7	5741.7	5681.13	5719.3	1257.15	1175.44	1236.21	865.96	506.67	799.51	-2.25122	-3.00857
6498	SKIL	5274.54	5400.06	5676.65	684.75	650.82	552.06	808.6	415.87	872.61	-3.14181	-2.99116
29785	CYP2S1	7679	7247	7870	721	724	642	649	326	333	-3.47633	-4.15156
22800	RRAS2	3048.79	3168.84	3034.59	675.98	617.19	590.24	776.58	800.24	713.33	-2.32351	-2.04257
5495	PPM1B	2933.11	2977.43	3027.15	766.29	775.74	674.81	690.84	528.9	625.5	-2.03845	-2.30431
100134317	LOC100134317	2148.22	2218.49	2256.82	330.2	294.59	387.81	404.24	356.54	434.4	-2.73659	-2.49859
7004	TEAD4	2497.88	2559.03	2542.23	306	305.95	316.97	736.28	358.08	555.17	-3.05927	-2.232
7643	ZNF90	3088.24	2773.16	3122.64	689.41	549.78	668.68	646.3	293.99	495.67	-2.26246	-2.67356
152992	TRMT44	3343.67	3225.85	3299.58	541.83	511.2	506.3	371.46	409.05	448.2	-2.68905	-3.03399
BGIG9606_45329	BGIG9606_45329	2778.7	2655.05	2838.04	518.79	417.08	576.65	372.05	234.19	372.66	-2.4783	-3.10718
79158	GNPTAB	2396.02	2452.23	2571.13	495.72	534.15	451.13	460.09	271.96	434.08	-2.35178	-2.69779
6422	SFRP1	6268	6399	6463	469	434	448	704	16	159	-3.85079	-4.47205
57502	NLGN4X	3827.84	3881.75	4035.35	316.63	338.6	319.72	384.1	23.43	144.56	-3.61762	-4.43921
10622	POLR3G	6333.77	6460.15	6489.09	192.63	195.23	179.56	131.76	87.7	124.15	-5.11383	-5.83863
101929077	LINC02334	7479.74	7047.38	7424.54	93.89	96.41	172.37	142.26	195.14	155.03	-5.94659	-5.50648
83544	DNAL1	15164.1	14812.2	14804.4	395.13	363.7	380.6	236.71	188.94	224.56	-5.32355	-6.13404
650368	TSSC2	11642.3	11550.7	11522.5	639.17	542.58	643.93	577.21	582.33	307.48	-4.27613	-4.59284
55211	DPPA4	15118.6	15431.5	15795.1	548.17	518.42	526.95	398.19	401.79	487.92	-4.88917	-5.19754
84935	MEDAG	74.63	92.39	83.32	6.96	1.68	4.86	10.72	5.58	10.49	-4.23991	-3.25234
1807	DPYS	57.05	60.07	66.05	11.04	4.66	14.74	3.47	2.34	9.97	-2.6162	-3.56523
5961	PRPH2	88.66	106.96	85.04	12.68	10.18	12.22	5	5.1	9.22	-3.02716	-3.88887
7130	TNFAIP6	87.83	139.62	118.06	20.44	17.57	18.69	4.97	3	23.97	-2.63436	-3.46351
5522	PPP2R2C	164.77	190.42	203.51	14.15	7.56	25.7	6.74	4.35	16.13	-3.58587	-4.38755
105379057	LOC105379057	150.65	172.15	160.51	20.26	15.19	15.01	7.65	6.21	17.68	-3.28679	-3.96591
7093	TLL2	121.83	108.86	108.78	22	26.64	21	20.59	2.01	20.05	-2.31235	-3.02088
102724479	LOC102724479	93.43	129.17	80.65	29.94	14.18	24.25	17.17	4.59	16.14	-2.17613	-3.02845
115727	RASGRP4	126.24	99.5	103.97	34.52	21	18.3	17.16	10.15	16.67	-2.18617	-2.93449
200931	SLC51A	129.48	131.36	109.5	5.37	17.01	19.23	27.51	20.97	17.04	-3.1809	-2.52706
54039	PCBP3	100.11	108.47	100.19	9.45	17.62	21.5	33.38	10.74	27.92	-2.69545	-2.12788
7941	PLA2G7	109.58	99.52	123.07	18.66	10.94	14.33	42.14	6	27.15	-2.9457	-2.16961
10669	CGREF1	84.89	60.23	77.39	11.78	9.15	7.09	21.93	9.56	18.1	-3.0164	-2.19396
100287944	LOC100287944	166.52	130.26	118.14	34.07	50.47	11.6	23.99	18.21	9.68	-2.13668	-3.0278
hsa_circ_0075674	hsa_circ_0075674	77	77	69	16	23	23	8	6	4	-2.05035	-3.02418
54854	FAM83E	111.8	109.03	93.66	29.97	14.63	24.43	9.51	21.58	6.51	-2.21478	-3.09243
102723733	LOC102723733	223.09	256.48	224.13	22.8	47.82	8.77	20.05	0	27.73	-3.17499	-3.9087
101928991	CCDC92B	406.95	370.22	363.82	12.7	29.77	31.61	20.65	14.81	11.09	-3.97211	-4.64358
2888	GRB14	305.47	308.34	303.75	22.53	16.43	35.14	13	8.27	20.16	-3.65731	-4.49727
255928	SYT14	573.5	499.68	569.73	16.56	13.44	28.43	14.71	7.06	15.84	-4.84046	-5.47721
5582	PRKCG	413.35	385.41	388.83	22.25	12.81	21.19	10.79	7.15	12.56	-4.4271	-5.3113
158471	PRUNE2	768.46	827.26	799.1	21.86	23.4	24.1	28.99	3	11.88	-5.13673	-5.79875
65975	STK33	385.16	392.25	450	34.03	28	28.04	34.16	1	14	-3.79548	-4.6702
7058	THBS2	845.65	825.3	960.7	56	47.09	38	19.29	11.93	60.98	-4.24834	-4.86327
92558	BICDL1	710.9	679.96	772.06	28.14	26.43	23.86	63.5	7.74	68.76	-4.81249	-3.9777
51268	PIPOX	601.39	660.75	539.28	36.78	40.38	41.81	145.27	19.44	27.6	-3.94752	-3.25584
55117	SLC6A15	713	769	778	42	40	35	45	65	56	-4.2988	-3.79528
57501	KIAA1257	964.71	932.46	854.33	32.18	24.88	20.29	36.28	39.28	39.47	-5.17973	-4.60835
BGIG9606_38092	BGIG9606_38092	586.12	634.66	596.21	51.36	40.4	58.77	18.29	59.74	135.92	-3.62048	-3.11442
10690	FUT9	233.17	234.42	297.73	18.5	27.89	43.77	32.89	33.25	55.58	-3.11256	-2.68071
101929152	P3H2-AS1	242.71	263.31	263.43	25.4	22.94	45.07	46.42	73.13	44.38	-3.06924	-2.25896
773	CACNA1A	353.04	340.13	382.53	27.93	20.41	25.94	30.61	57.63	46.09	-3.88321	-3.02964
117583	PARD3B	256.06	248	275.81	42	63.67	45.99	62.21	78.72	55.36	-2.38945	-2.01846
105373310	LOC105373310	258.19	251.41	346.8	53.82	26.79	97.45	36.93	36.87	48.05	-2.29298	-2.84139
22871	NLGN1	358.7	343.81	415.51	33.45	47.18	124.08	45.32	45.58	62.31	-2.47635	-2.89558
5577	PRKAR2B	485.69	336.42	295.95	88.17	42.09	61.72	56.67	48.56	11.41	-2.56903	-3.28908
hsa_circ_0138325	hsa_circ_0138325	352	409	367	106	105	104	40	29	26	-2.04399	-2.9629
hsa_circ_0138326	hsa_circ_0138326	344	393	351	103	100	102	38	26	24	-2.03845	-3.02124
81615	TMEM163	224.43	218.22	230.88	32.24	33.95	74.07	45.03	31.57	14.62	-2.2907	-2.91254
253559	CADM2	259.33	264.19	289.95	27.02	27.82	70.06	22.24	33.44	16.64	-2.73037	-3.51984
107987408	LOC107987408	204.39	197.95	204.11	22.91	45.41	46.64	37.08	23.85	22.79	-2.42631	-2.88496
79930	DOK3	195.78	237.68	248.05	22.44	38.26	39.62	24.96	12.77	29.53	-2.79118	-3.36913
57168	ASPHD2	214.59	238.4	234.86	44	33.87	35.34	80.77	22.97	51.84	-2.63015	-2.17265
79733	E2F8	221.54	255.01	257.72	51.24	47	58.17	55.9	10.69	33.14	-2.25803	-2.90843
10100	TSPAN2	272	264	266.27	49	64	38	42	19	25	-2.4366	-3.2499
6527	SLC5A4	200.43	298.13	302.77	69.88	38.99	58.68	45.03	23.82	29.13	-2.28486	-3.06005
101927768	HDAC2-AS2	259.37	217.68	304.34	58.08	60.82	56.26	55.76	41.18	31.55	-2.18443	-2.6326
389208	TMPRSS11F	318.88	325.83	301.97	63.33	67.46	79.75	45.51	33.05	35.64	-2.19584	-3.07953
BGIG9606_51555	BGIG9606_51555	244.13	268.38	290.99	50.34	55.68	64.22	51.74	26.4	41.59	-2.26578	-2.77473
7010	TEK	364	401	448.97	50	41	47	29.91	23	33	-3.16405	-3.84898
54492	NEURL1B	256.67	269.46	246.2	64	51.86	67.34	25.15	23.98	62.8	-2.10285	-2.81484
203859	ANO5	271.36	279.62	289.17	62.42	74.51	68.61	26.93	30.35	48.16	-2.05828	-3.02244
22843	PPM1E	280.17	280.74	276.82	73.19	52.82	57.16	30.49	27.5	37.77	-2.22036	-3.15721
2170	FABP3	292.41	312.95	338.5	76.02	64.72	51.97	47.56	13.92	44.24	-2.3192	-3.18654
728485	LOC728485	333.03	271.18	304.67	84.71	58.76	76.64	46.88	24.44	50.86	-2.07292	-2.9233
BGIG9606_36289	BGIG9606_36289	737.63	697.28	775.99	8.52	9.87	13.06	11.58	29.45	12.93	-6.16249	-5.38482
105377803	LOC105377803	739.94	667.43	705.69	12.62	9.57	31.17	8.19	8.63	12.22	-5.33449	-6.21336
114784	CSMD2	629.13	604.15	669.44	9	11.12	22.35	6.8	9.91	7.98	-5.51253	-6.29621
117245	HRASLS5	254.65	260.3	266.18	2.75	21.38	58.14	31.17	62.82	49.89	-3.27418	-2.46891
353189	SLCO4C1	339.09	355.87	323.64	43	41.49	37	7	31	26	-3.09473	-4.02059
1002	CDH4	221.79	204.08	201.6	40.41	23.19	69.45	9.97	24.05	46.11	-2.26463	-2.99735
375387	NRROS	209.91	228.29	246.41	39.37	26.74	42.87	15.97	16.72	25.24	-2.67828	-3.59112
57194	ATP10A	271.49	274.88	290.44	56.1	26.46	44.78	21.61	21.08	23.18	-2.74327	-3.69542
116535	MRGPRF	169	185	183	17	15	14	12	24	33	-3.57227	-2.98847
56111	PCDHGA4	167.04	169.29	174	17.38	26.73	35.71	19.86	13.4	18.78	-2.70366	-3.32195
6262	RYR2	213.42	240.31	251.49	10.45	21.28	38.27	14	12.69	13	-3.3597	-4.17944
10319	LAMC3	678.57	795.68	728.87	165.38	117.15	121.44	89.17	49.03	183.54	-2.47428	-2.8038
285600	KIAA0825	1382.34	1219.07	1367.8	122.95	92.86	201.9	90.9	124.76	120.25	-3.27533	-3.59092
158399	ZNF483	1283.4	1218.61	1279.95	212.64	187.5	212.54	92.83	122.32	108.89	-2.65299	-3.57311
84059	ADGRV1	1293.68	1390.7	1185.35	178.91	162.9	211.65	111.11	67.24	101.06	-2.83274	-3.81999
55857	KIZ	889.95	977.37	908.87	210.78	222.22	170.88	140.84	120.23	156.56	-2.22783	-2.76102
2762	GMDS	858.02	874.14	810.31	188.81	167.95	212.56	169.23	86.87	214.15	-2.18598	-2.46295
105372310	LOC105372310	740.85	802.67	832.37	161.74	172.52	145.36	169.94	82.61	147.76	-2.33556	-2.59749
342979	PALM3	799.59	755.67	793.97	225.7	161.96	198.94	92.05	142.41	81.17	-2.0288	-2.9241
145407	ARMH4	672.8	693.41	691.71	174.35	164.61	180.91	66.12	135.72	137.55	-2.01202	-2.62839
23096	IQSEC2	2630.25	2704.28	2675.59	311.95	261	263.43	131	150.32	152.07	-3.28665	-4.2363
23401	FRAT2	1940.71	1877.84	1919.5	179.16	176.36	166.13	343.25	257.46	355.48	-3.48646	-2.61341
3491	CYR61	1497	1488	1516	236	181	161	472	162	393	-2.98816	-2.16003
130749	CPO	1179.76	1044.2	1028.61	282.34	228.29	175.76	176.2	157.07	223.84	-2.27154	-2.57376
65997	RASL11B	1057.41	1174.48	1040.35	196.64	200	197.7	271.93	194.89	323.89	-2.48797	-2.07727
81931	ZNF93	1549.14	1544.08	1506.99	356.69	384.55	367.8	424.39	168.74	255.63	-2.07945	-2.46649
89978	DPH6	1438.39	1253.7	1267.36	361.16	314.76	330.86	172.26	266.95	316.47	-2.00261	-2.41767
112268090	LOC112268090	525.72	467.78	466.78	85.96	65.86	100.47	147.12	94.93	91.08	-2.56015	-2.1603
346689	KLRG2	340.33	375.85	404.47	55.42	44.08	73.36	88.73	66.62	88.32	-2.72372	-2.22955
hsa_circ_0017805	hsa_circ_0017805	694	692	653	93	89	86	38	19	40	-3.13121	-3.78694
4147	MATN2	523.81	522.32	513.67	89.63	89.63	73.79	47	25.41	98.44	-2.65092	-3.21877
79695	GALNT12	438.1	472.33	423.37	89.76	82.49	79.14	73.95	32.29	49	-2.4346	-3.13119
367	AR	636.2	685.09	708.34	129.33	113.03	122	93.23	74.07	51	-2.50484	-3.24505
401585	LINC02595	441.08	385.53	452.19	91.91	95.82	116.87	80.37	49.09	71.94	-2.09686	-2.69487
58512	DLGAP3	501.14	501.21	485.29	71.56	84.67	120.74	59.59	72.17	56.44	-2.45228	-3.0109
102723696	LOC102723696	866.29	808.6	883.06	82.93	48.91	86.4	33.94	47.92	61.4	-3.57806	-4.1865
25834	MGAT4C	555.24	591.68	527.51	92.4	92	112.2	33.9	96.58	50.34	-2.52414	-3.23926
8470	SORBS2	1085.76	1091.59	1094.14	62.26	53.85	61.24	69.35	55.93	179.99	-4.23233	-3.45001
1490	CTGF	1398	1415	1407.66	73.98	69.62	83.99	136	24	149	-4.24002	-3.80001
23231	SEL1L3	1384.47	1392.86	1457.76	106.33	86.87	89.81	110.14	44.99	228.85	-3.93052	-3.49151
22997	IGSF9B	1515.4	1536.15	1649.68	78.82	51.87	79.36	47.52	25.12	61.12	-4.51129	-5.16354
4501	MT1X	2398.74	2491.88	2575.82	59.28	58.58	42.7	121.91	34.51	71.58	-5.56629	-5.06153
26047	CNTNAP2	1047.3	1153.57	1100.61	54.94	60.73	112.54	90.95	121.63	124.38	-3.88174	-3.32068
BGIG9606_46539	BGIG9606_46539	849.2	810.75	928.31	40.42	34.25	82.02	92.71	93.22	71.13	-4.07305	-3.36002
6857	SYT1	1215.79	1203.51	1232.16	101.19	99.94	78.8	96.69	235.44	101.39	-3.73239	-3.10252
112937	GLB1L3	1807.79	1790.83	1994.71	66.82	66.51	90.63	205.46	114.39	119.82	-4.66945	-3.69743
23576	DDAH1	1335.89	1345.72	1333.32	98.68	98.23	101.4	165.83	124.76	213.7	-3.77755	-3.02127
2562	GABRB3	4098	4238	4334	15	14	13	1	14	8	-8.26387	-9.13378
10317	B3GALT5	1575.58	1811.6	1677.33	15.37	6.12	12.98	3.87	7.87	7.01	-7.22599	-8.1056
8842	PROM1	3171	3253	3395	37	47	35	25	15	25	-6.3936	-7.26721
145447	ABHD12B	3442.1	3407.83	3578.64	35.51	29.76	31.86	26.7	11.9	14.4	-6.77347	-7.64855
7955	RNF217-AS1	3284.46	3146.29	3422.05	15.68	21.71	32.11	18.06	59.06	24.72	-7.17443	-6.62437
105370436	LOC105370436	2401.83	2347.76	2525.77	25.45	16.96	25.45	47.39	25.46	42.59	-6.77137	-6.00602
105374019	LOC105374019	4521.48	4275.35	4296.23	31.17	40.29	76.1	49.33	86.02	51.52	-6.49841	-6.15884
57453	DSCAML1	3871.56	3436.73	3605.84	61.06	68.56	126.37	34.07	98.48	58.06	-5.44102	-5.86765
107986777	LOC107986777	12209.5	12216.5	12287.1	31.86	20.73	39.17	27.53	54.29	45.25	-8.67127	-8.20274
BGIG9606_42931	BGIG9606_42931	6140.78	6096.08	5984.33	37.88	18.04	44.79	48	58.92	42.29	-7.52632	-6.96034
hsa_circ_0054650	hsa_circ_0054650	8	8	1	293	322	300	308	284	290	5.54651	6.30396
hsa_circ_0014225	hsa_circ_0014225	9	18	3	345	336	318	186	317	261	4.8538	5.27733
hsa_circ_0054660	hsa_circ_0054660	4	4	3	159	146	135	133	129	122	5.11828	5.73232
hsa_circ_0054656	hsa_circ_0054656	4	5	7	194	215	144	166	154	157	4.90748	5.50464
94	ACVRL1	7.15	4.02	7.01	161.32	176.71	157.27	293.7	47.02	323.96	4.74082	5.16402
126868	MAB21L3	3.16	1.75	3.55	150.13	184.18	144.2	292.1	139.51	236.1	5.79469	6.2742
3140	MR1	7.86	1.11	5.9	224.16	174.08	147.38	397.03	211.18	350.24	5.17036	5.98201
100874362	HOXB-AS1	3	0	1	338.76	324.49	308.08	145.87	333.79	358.02	7.89676	7.68204
6352	CCL5	8.01	0	1.66	525.32	415.94	162.17	68.75	297.74	198.95	6.80721	5.8415
hsa_circ_0087212	hsa_circ_0087212	1	2	3	699	656	483	374	214	312	8.05531	7.83561
222	ALDH3B2	0.9	2.57	2.99	314.95	299.84	275.75	425.34	321.89	361.45	7.07995	7.39488
84675	TRIM55	9.25	1.35	3.49	564.57	546.58	446.32	220.98	333.52	376.35	6.76133	6.01759
hsa_circ_0087215	hsa_circ_0087215	6	7	4	628	549	521	315	210	291	6.43851	6.19175
hsa_circ_0087214	hsa_circ_0087214	6	6	1	748	665	582	384	232	365	7.05808	6.84446
hsa_circ_0020786	hsa_circ_0020786	0	0	0	288	265	274	327	102	220	10.4881	10.9489
hsa_circ_0020794	hsa_circ_0020794	0	0	2	397	354	311	551	183	259	8.84892	9.56244
3587	IL10RA	0	2.86	3	182.21	140.96	164.65	435.6	69	91	6.35225	6.63908
55806	HR	0	2	4	141.82	135.65	145.71	208	19	116	6.11311	5.80889
26525	IL36RN	0	0	0	121	125	117	216	235	177	9.47677	10.2664
hsa_circ_0057419	hsa_circ_0057419	0	0	0	132	145	117	58	118	194	9.4184	10.1382
hsa_circ_0057409	hsa_circ_0057409	0	0	0	100	119	89	53	102	157	9.06314	9.89219
hsa_circ_0057412	hsa_circ_0057412	0	0	0	100	119	89	53	102	157	9.06314	9.89219
100652768	LOC100652768	33.35	0	47.24	139.6	90.12	119.64	157.73	181.96	147.84	2.08899	2.5686
57575	PCDH10	62.02	57.54	63.64	496	558	473.54	105	189	494	3.03266	2.07656
5376	PMP22	39	52	35	430	426	347	186	173	440	3.22808	2.63656
6038	RNASE4	30	25.81	20.11	353.28	314.81	261.51	105.17	224.39	245.72	3.587	2.8935
11096	ADAMTS5	54.49	37.04	40.64	214.12	223.11	200.16	101.28	419.2	337.73	2.24272	2.67072
84141	EVA1A	18	30	26	719	662	590	470	285	397	4.7082	3.93226
80830	APOL6	36.76	36.25	44.02	628.66	523.4	308.44	654.13	224.58	459.42	3.61446	3.48705
64063	PRSS22	42.89	35.34	30.32	669.16	560.16	558.56	572.29	170.29	333.09	4.01476	3.28059
8850	KAT2B	13.73	91.83	58.53	314.64	341.93	319.95	418.48	251.29	432.23	2.54611	2.71935
1154	CISH	56	60	61.26	394.79	326.32	351.84	499.97	604.9	541.78	2.57059	3.18738
83478	ARHGAP24	43.23	43.24	64.18	296.51	312.29	429.32	732.53	447.38	843.08	2.75764	3.719
5017	OVOL1	52	62	68	369	330	351	715	422	630	2.50132	3.25108
8535	CBX4	53	54	46	445	353	329	938	469	677	2.85383	3.73954
202333	CMYA5	32.27	57.72	25.61	328.3	370.02	289.88	338.34	437.23	524.74	3.0686	3.46343
80216	ALPK1	38.85	44.78	72.24	299.63	268.91	359.28	396.72	363.72	333.27	2.54644	2.7826
2869	GRK5	42.45	48.87	42.04	248.13	245.83	252.07	375.11	410.32	304.71	2.45685	3.0029
5283	PIGH	51.7	67.31	56.05	342.78	300.17	287.07	305.03	405.99	327.93	2.38236	2.54099
147798	TMC4	40.67	35.29	56.16	311.19	274.47	271	322.27	529.61	662	2.66982	3.49011
BGIG9606_54686	BGIG9606_54686	46.74	46.08	51.18	320.94	306.28	338.51	521.96	411.16	550.13	2.71849	3.33641
6609	SMPD1	30	48.3	41.57	312.03	275.06	280.96	431.13	373.12	571.9	2.82925	3.49288
hsa_circ_0058127	hsa_circ_0058127	26	22	23	177	166	128	272	37	157	2.52619	3.32123
hsa_circ_0058147	hsa_circ_0058147	23	23	33	205	212	129	317	48	195	2.58533	3.43229
hsa_circ_0058142	hsa_circ_0058142	30	35	32	219	235	204	373	43	176	2.55838	3.21633
hsa_circ_0119100	hsa_circ_0119100	48	28	26	268	246	193	454	61	220	2.58949	3.45597
hsa_circ_0012004	hsa_circ_0012004	32	37	27	138	170	154	112	123	114	2.06314	2.46891
hsa_circ_0073460	hsa_circ_0073460	22	25	24	148	161	124	133	108	146	2.40483	3.05323
145438	FRMD6-AS1	24.26	25.38	22.22	170.11	147.28	153.13	130.27	91.98	178.23	2.68394	2.45025
hsa_circ_0017865	hsa_circ_0017865	21	27	23	208	196	179	92	55	108	2.83395	2.4514
5874	RAB27B	28.71	24.49	13.12	156.61	152.16	154.42	131.76	61.2	118.66	2.77703	2.20406
hsa_circ_0059616	hsa_circ_0059616	26	29	26	335	281	272	126	101	86	3.25092	2.55696
hsa_circ_0059618	hsa_circ_0059618	38	24	26	324	310	307	123	131	111	3.21497	2.65911
hsa_circ_0085824	hsa_circ_0085824	41	27	26	342	298	237	134	44	104	3.01819	2.19175
hsa_circ_0085821	hsa_circ_0085821	29	39	35	347	290	246	123	44	121	2.89612	2.09022
hsa_circ_0058106	hsa_circ_0058106	43	44	57	306	265	204	555	62	252	2.22448	3.20008
112268430	LOC112268430	68.23	51.65	71.35	308.09	246.85	229.33	574.29	89.6	245.01	2.00898	2.2206
107984089	LOC107984089	52.09	49.75	33.52	306.86	294.04	403.8	432.73	153.69	654.89	2.86483	3.16877
29915	HCFC2	56.28	52.03	48.23	297.93	300.77	274.52	226.11	187.34	283.33	2.45276	2.12596
9609	RAB36	60.28	44.21	48.63	315.37	264.5	257.62	274.24	188.31	267.04	2.42435	2.22421
282996	RBM20	41.71	47.73	49.3	312.75	352.53	366.44	325.26	124.98	313.04	2.86754	2.43161
171177	RHOV	35	40	41	345	298	290	229	180	338	2.9807	2.65877
1130	LYST	39.04	33.05	52.8	323.63	350.2	330.26	296.05	187.37	340.34	2.9801	2.69335
35	ACADS	32.83	39.43	51.15	172.83	165.42	214.81	243.64	119.72	262.68	2.13692	2.31458
6920	TCEA3	28.72	32.41	41	190.86	200.98	236.31	188.24	157.91	211.04	2.59365	2.41955
4485	MST1	28.1	42.81	41.39	226.87	174.84	205.13	224.97	127.89	167.29	2.4069	2.18335
51084	CRYL1	25.13	28.84	32.48	267.37	238.16	195.56	185.73	83.13	173.62	2.99261	2.32746
139221	MUM1L1	41	43	35	285	326	243	210	170	167	2.81622	2.17236
115908	CTHRC1	40.71	36.48	46.56	281.88	234.39	219.79	165.95	150.69	214.43	2.54534	2.07326
79873	NUDT18	42.42	19.63	25.37	233.56	167.44	210.17	300.4	197.62	252.91	2.77848	3.07443
51136	RNFT1	43.98	21.39	23.4	174.46	144.72	143.4	247.75	137.76	193.32	2.3545	2.67678
100130855	USP3-AS1	20.93	40.84	20.24	127	186.5	214.9	276.41	222.7	263.14	2.6607	3.18818
29122	PRSS50	23.21	23.49	27.97	122.9	116	189.26	209.08	259.79	255.58	2.49249	3.25007
858	CAV2	27.95	31.13	21.74	189.39	167.85	115.04	318.41	173.47	261.54	2.5198	3.19245
344595	DUBR	26.97	41.63	22.42	114.24	112.32	155.69	227.23	129.05	234.64	2.0432	2.67049
6676	SPAG4	8.62	20.59	10.46	147.91	88.95	130.3	145.44	243.1	226.46	3.18323	3.92625
401265	KLHL31	15	9.74	8	158	153	186.75	231.81	187	228.72	3.89924	4.27761
85004	RERG	14	14.79	12	183.36	209.2	147.02	245.45	198.76	246.15	3.69849	4.05285
81706	PPP1R14C	20.01	13.68	17.67	206.97	154.89	121.09	143.12	391.02	305.07	3.2061	4.0021
283	ANG	23	19.19	23.89	117.72	108.19	106.49	99.83	256.68	191.28	2.30358	3.02312
126068	ZNF441	23.33	15.75	26.13	127.79	125.45	103.12	133.27	155.49	171.22	2.42311	2.79019
102724608	LOC102724608	29.72	9.6	13.27	75.34	86.26	62.78	185.81	118.9	109.26	2.06603	2.94845
51557	LGSN	9.68	14.13	26.62	138.33	124.33	102.14	244.72	101.42	264.91	2.82769	3.57072
339005	WHAMMP3	14.68	8.92	20.6	190.7	182.23	190.74	161.19	95.21	111.05	3.64568	3.02721
140893	RBBP8NL	12	10	13	133	148.92	136.47	126.66	91.47	108	3.55236	3.1918
hsa_circ_0058223	hsa_circ_0058223	8	21	23	176	119	106	151	152	134	2.74337	3.67784
hsa_circ_0014679	hsa_circ_0014679	15	20	17	140	117	92	126	103	123	2.54299	3.36578
105376239	LOC105376239	14.19	17.21	22.68	162.25	156.9	152.75	88.63	95.58	137.48	3.09826	2.54429
80000	GREB1L	23.83	19.13	21.99	203.1	220.23	243.87	487.62	118.22	427.17	3.33366	3.96317
93349	SP140L	32.9	22.31	37.42	296.31	256.06	235.9	576.19	229.87	315.04	3.06208	3.56908
53840	TRIM34	25.28	15.49	31.6	288.95	266.17	204.75	512.63	339.84	383.01	3.36523	4.06532
2139	EYA2	35	19.97	36.78	234.11	262	242.8	283.09	212.3	355.61	2.98256	3.18516
54762	GRAMD1C	34.54	34.9	23.27	236.09	244.36	223.45	444.06	268.84	401.91	2.89752	3.55971
150244	ZDHHC8P1	30.16	10.18	17	498.84	469.59	490.63	455.52	228.44	190.43	4.6423	3.90245
hsa_circ_0014224	hsa_circ_0014224	13	13	22	421	425	358	235	407	357	4.44501	4.98617
3299	HSF4	21.17	21.17	30.13	387.09	344.34	489.27	304.44	354.75	363.14	4.04712	3.79012
92421	CHMP4C	13.56	3.3	47.84	281.59	210.29	198.4	258.53	161.97	175.17	3.38829	3.17446
9839	ZEB2	8.93	6.29	10.3	215.2	248.48	323.54	123.98	110.19	244.69	4.92001	4.20169
hsa_circ_0054662	hsa_circ_0054662	9	6	15	312	286	304	235	278	196	4.70644	5.16954
hsa_circ_0054661	hsa_circ_0054661	9	5	12	253	225	243	197	227	157	4.58976	5.08875
hsa_circ_0095570	hsa_circ_0095570	0	1	1	1541	1764	1946	2124	764	1778	11.1547	11.7948
6280	S100A9	1	1	4	1540	1428.54	1222	686	772	1085	9.4209	8.69914
144501	KRT80	0	2.02	2.02	595.76	566.46	443.34	1141.87	261.55	909.43	8.60745	9.13288
8909	ENDOU	1	2	1	749	732.93	579	957.99	662	1344.99	8.98202	9.50559
hsa_circ_0020791	hsa_circ_0020791	0	0	0	733	585	579	831	275	612	11.6859	12.3533
1750	DLX6	0	1.01	2.01	945.48	842.38	930.56	532	352.77	479.92	9.78695	8.79159
8788	DLK1	12	13	21	1740	1502	1454	1300	1396	2828	6.6466	6.87972
5031	P2RY6	9.92	10.47	7.19	975.27	882.71	971.04	1560.37	1744.7	1855.83	6.65348	7.51964
652995	UCA1	12.07	10.31	13.72	1166.91	1484	789.05	1800.11	2387.92	1644.41	6.54719	7.30774
BGIG9606_67798	BGIG9606_67798	12.93	145.73	7.18	903.25	985.76	871.05	713.36	930.91	616.68	4.02978	3.74085
5349	FXYD3	20.01	16.02	19.05	871.78	812	670.19	1040.28	764	1367.53	5.39037	5.81942
375061	FAM89A	31.01	26.68	20.27	981.38	884.88	670.7	881.02	528.09	930.59	4.99717	4.87923
55824	PAG1	33.35	32.61	38.76	507.16	513.86	479.59	482.34	1629.91	579.8	3.81388	4.65588
84000	TMPRSS13	17.58	17.87	26.5	436.26	364.42	310.6	546.63	717.36	754.43	4.13792	4.99776
2153	F5	32.28	26.23	21.56	360.59	391.96	441.01	344.55	829.04	1026.62	3.87081	4.75202
1519	CTSO	0	27.56	24.34	462.47	421	366	339	292	387	4.56238	4.26564
163782	KANK4	6	6.29	4.59	619.92	569.22	680.06	1130.55	506.32	917.17	6.76391	7.21311
2634	GBP2	10.64	12.48	7.52	971.68	857.4	716.8	839.37	462.49	621.38	6.34955	5.94376
51267	CLEC1A	8	6.77	12.01	1158.57	1187.24	1071.3	1131.65	309.89	709.96	6.96842	6.29983
7832	BTG2	20	25	15	463	400	357	828	377	971	4.31872	5.15236
284348	LYPD5	15.47	10	22.37	397.59	325.69	325.19	652.33	261.66	609.91	4.42687	4.96519
hsa_circ_0054657	hsa_circ_0054657	7	10	13	384	374	337	324	333	357	4.98617	5.68574
54436	SH3TC1	8.02	11.39	10.49	387.03	372.25	339.71	715.92	704.33	624.87	5.17283	6.06768
126119	JOSD2	24	2.4	3.35	118.3	107.86	121.53	92.5	59.45	50.89	3.51978	2.74116
103695436	LINC01269	30.63	8.81	5.07	120.16	89.72	79.24	117.15	61.64	61.22	2.67241	2.40268
hsa_circ_0096149	hsa_circ_0096149	10	17	11	48	62	66	76	63	53	2.00785	2.94383
BGIG9606_68651	BGIG9606_68651	7.25	12.7	10.11	47.01	41.71	52.57	93	46.09	67.18	2.20569	2.7504
hsa_circ_0096145	hsa_circ_0096145	12	9	8	54	63	58	51	60	72	2.38958	3.26451
101927854	LOC101927854	12.07	7.62	9.53	53.18	42.83	49.17	85.53	93.92	56.79	2.28576	2.98701
1029	CDKN2A	21.19	13.4	8.17	54.62	53.56	70.88	89.35	37.21	123.17	2.03905	2.51782
100506622	LINC00540	7.63	10.21	6.66	62.1	43.53	74.37	136.85	89.56	112.35	2.85009	3.76119
9068	ANGPTL1	7.9	12.49	4.66	55.26	60.07	45.94	72.45	44.72	119.67	2.65954	3.21281
11092	SPACA9	6.57	9.96	9.45	81.92	68.09	67.17	120.51	36.52	112.08	3.03636	3.34451
hsa_circ_0049810	hsa_circ_0049810	18	14	10	101	115	100	83	144	114	2.70781	3.6281
hsa_circ_0043597	hsa_circ_0043597	7	10	9	98	96	108	106	112	98	3.33431	4.21013
hsa_circ_0058225	hsa_circ_0058225	9	4	8	82	105	61	76	100	80	3.35823	4.21447
105377871	LOC105377871	9.09	6.72	3	64.6	75.03	74.51	92.14	129.07	88.96	3.48193	4.01527
27071	DAPP1	3.73	7.16	9.22	104.72	135.44	66.71	98.74	11.51	47.55	3.90459	2.9439
644192	NR2F2-AS1	4.64	6.11	7.03	93.92	106.06	106.55	66.08	37.63	68.32	4.08064	3.24612
hsa_circ_0058158	hsa_circ_0058158	12	8	17	86	104	58	132	14	62	2.54109	3.09778
hsa_circ_0058124	hsa_circ_0058124	13	11	17	93	70	69	113	27	74	2.29678	2.99071
hsa_circ_0058157	hsa_circ_0058157	10	13	15	103	94	81	161	18	82	2.66736	3.38677
hsa_circ_0058126	hsa_circ_0058126	9	11	16	110	109	79	145	24	81	2.84559	3.40265
hsa_circ_0058116	hsa_circ_0058116	11	9	8	71	56	48	103	17	39	2.44021	3.11232
7481	WNT11	9.21	8.26	6.57	67.32	57.15	52.22	63.25	19.6	39.23	2.85065	2.3161
hsa_circ_0058101	hsa_circ_0058101	10	13	8	49	64	46	104	10	58	2.15504	3.07886
hsa_circ_0058097	hsa_circ_0058097	11	9	8	68	72	50	136	13	62	2.55885	3.52054
hsa_circ_0058151	hsa_circ_0058151	16	13	16	120	109	105	152	21	129	2.6882	3.35334
hsa_circ_0058109	hsa_circ_0058109	15	19	18	100	99	87	182	19	108	2.25578	3.17781
hsa_circ_0002341	hsa_circ_0002341	12	20	14	119	137	77	179	19	119	2.65217	3.39157
hsa_circ_0058141	hsa_circ_0058141	13	16	24	100	111	74	149	14	90	2.22325	2.86186
hsa_circ_0058134	hsa_circ_0058134	13	14	21	99	108	69	151	13	84	2.31991	2.97603
hsa_circ_0058139	hsa_circ_0058139	14	14	22	99	111	71	152	15	88	2.28692	2.95729
hsa_circ_0058138	hsa_circ_0058138	17	20	29	132	130	93	173	19	99	2.22363	2.74727
hsa_circ_0058133	hsa_circ_0058133	14	19	24	121	134	96	188	17	108	2.41879	3.06392
hsa_circ_0058135	hsa_circ_0058135	16	17	26	112	133	91	167	15	103	2.30602	2.87897
hsa_circ_0058137	hsa_circ_0058137	16	14	28	106	123	94	165	21	97	2.27376	2.89347
hsa_circ_0058140	hsa_circ_0058140	15	15	24	103	112	77	149	17	88	2.23129	2.84059
hsa_circ_0058136	hsa_circ_0058136	15	16	24	113	119	82	155	18	103	2.30961	2.93396
hsa_circ_0119101	hsa_circ_0119101	24	11	21	122	146	97	203	31	127	2.50075	3.29529
hsa_circ_0058087	hsa_circ_0058087	20	27	19	127	123	77	216	21	108	2.1051	2.99285
hsa_circ_0058082	hsa_circ_0058082	29	21	19	118	118	104	263	26	97	2.09722	3.09072
hsa_circ_0058102	hsa_circ_0058102	25	15	15	114	111	100	216	21	117	2.35929	3.29304
hsa_circ_0085829	hsa_circ_0085829	19	15	17	186	143	113	74	17	58	2.91183	2.15353
hsa_circ_0010870	hsa_circ_0010870	24	17	15	172	193	184	56	38	74	3.08966	2.19175
hsa_circ_0085828	hsa_circ_0085828	24	20	21	194	196	133	77	29	75	2.80465	2.08427
7923	HSD17B8	13.74	11	12.71	110.18	69.53	95.59	47.12	54.31	62.55	2.85091	2.10227
hsa_circ_0059615	hsa_circ_0059615	10	14	15	141	128	147	55	39	40	3.21139	2.38748
100129484	LOC100129484	5.77	11.36	15.82	109.99	109.02	95.67	62.53	42.53	60.61	3.22848	2.30175
81575	APOLD1	13.46	15.53	18.7	116.39	108.01	86.58	61.13	52.48	92.16	2.67801	2.08106
114907	FBXO32	12.11	15.81	21.89	135.52	149.27	111.51	78.07	64.54	118.14	2.96503	2.35994
107984243	LOC107984243	8.74	13.62	19.49	110.71	123.68	107.79	104.74	56.46	105.47	3.0044	2.64354
hsa_circ_0119285	hsa_circ_0119285	21	12	23	77	95	88	92	53	63	2.01136	2.49988
hsa_circ_0055429	hsa_circ_0055429	14	16	15	82	71	73	100	54	99	2.12468	3.09793
102723444	LOC102723444	0	13.07	21.25	113.4	88.64	104.52	94.48	52.56	67.11	3.13199	2.61328
80161	ASMTL-AS1	0	23.48	14.44	87.35	19.8	82.02	138.88	111.83	67.88	2.2916	3.04245
10791	VAMP5	0	9.84	14.79	57.49	56.16	56.58	45.51	34.09	36.65	2.76194	2.21053
hsa_circ_0063228	hsa_circ_0063228	1	3	10	68	50	40	70	31	57	3.29278	4.10322
283643	TEDC1	1.61	7.75	5.94	64.59	70.18	48.81	44.03	16.32	40.39	3.55775	2.69082
hsa_circ_0043596	hsa_circ_0043596	2	9	7	76	62	81	80	92	72	3.40121	4.3676
BGIG9606_55143	BGIG9606_55143	4.13	14.89	11.56	59.51	51.24	65.77	80.16	166.34	47.11	2.50211	3.23503
hsa_circ_0049811	hsa_circ_0049811	1	8	8	33	30	39	28	42	39	2.38131	3.28751
107985770	LOC107985770	2	10.43	6.73	32.32	27.93	23.44	47.8	31.96	55.12	2.0999	2.78729
BGIG9606_37529	BGIG9606_37529	1.7	9.11	10.23	42.14	21.39	27.2	59.75	44.53	71.98	2.08139	3.03828
hsa_circ_0002383	hsa_circ_0002383	4	15	5	60	55	58	65	37	42	2.64601	3.19175
hsa_circ_0088679	hsa_circ_0088679	4	10	6	46	46	45	50	49	42	2.57245	3.42441
hsa_circ_0058228	hsa_circ_0058228	7	10	5	50	50	37	51	61	42	2.43495	3.41415
hsa_circ_0108664	hsa_circ_0108664	4	6	5	56	33	41	37	42	40	2.91183	3.59472
hsa_circ_0108665	hsa_circ_0108665	8	6	7	49	42	54	38	39	57	2.58394	3.28056
hsa_circ_0057346	hsa_circ_0057346	0	0	1	105	94	85	25	76	136	7.9461	8.49553
hsa_circ_0057402	hsa_circ_0057402	0	0	0	103	105	79	35	74	142	8.96126	9.57834
hsa_circ_0057405	hsa_circ_0057405	0	0	0	82	84	58	30	79	113	8.6037	9.40121
hsa_circ_0057407	hsa_circ_0057407	0	0	0	71	87	71	32	69	99	8.63555	9.25065
hsa_circ_0057410	hsa_circ_0057410	0	0	0	79	98	68	35	76	101	8.73299	9.33471
hsa_circ_0057401	hsa_circ_0057401	0	0	0	79	82	78	28	59	89	8.69722	9.06622
hsa_circ_0057418	hsa_circ_0057418	0	0	0	86	85	80	28	69	123	8.76789	9.38815
hsa_circ_0057381	hsa_circ_0057381	0	0	1	62	78	63	14	48	96	7.46169	7.91057
hsa_circ_0057382	hsa_circ_0057382	0	0	1	70	94	60	23	48	95	7.6037	7.98183
hsa_circ_0057390	hsa_circ_0057390	0	0	0	70	84	47	21	56	109	8.4474	9.14595
hsa_circ_0057385	hsa_circ_0057385	0	0	0	56	69	39	17	50	93	8.1539	8.92872
hsa_circ_0057361	hsa_circ_0057361	0	0	0	49	63	58	23	37	82	8.20574	8.75654
hsa_circ_0057411	hsa_circ_0057411	0	0	0	78	61	67	22	45	97	8.48285	8.96434
hsa_circ_0057414	hsa_circ_0057414	0	0	0	67	63	63	23	54	94	8.38881	9.02464
hsa_circ_0057395	hsa_circ_0057395	0	0	0	64	53	59	20	59	69	8.25578	8.81624
hsa_circ_0057380	hsa_circ_0057380	0	0	0	54	57	67	16	45	75	8.27208	8.69425
105371744	LOC105371744	0.89	0.8	0	65.39	26.18	92.8	65.24	77.95	110.86	6.74238	7.20373
121506	ERP27	1	1	0	65	70	62	60	102	82	6.595	6.90252
1031	CDKN2C	1.1	1	0	119.79	105.67	98.26	63.63	56.81	75	7.24116	6.51198
hsa_circ_0050580	hsa_circ_0050580	0	0	0	87	68	53	69	60	106	8.49679	9.48331
hsa_circ_0057400	hsa_circ_0057400	0	0	0	72	82	68	44	61	115	8.59077	9.38815
hsa_circ_0057391	hsa_circ_0057391	0	0	0	62	77	60	40	51	111	8.43297	9.265
hsa_circ_0057349	hsa_circ_0057349	0	0	0	61	66	54	42	55	94	8.2962	9.18422
338442	HCAR2	0	0	0	116.44	103.2	58.29	79.21	38.61	76.42	9.09152	8.57348
285505	FAM198B-AS1	0	0	0	65.66	96.7	77.16	103.2	60.4	127.42	8.87695	9.15676
hsa_circ_0000320	hsa_circ_0000320	1	2	0	198	209	167	79	95	91	7.37629	7.07168
282997	PDCD4-AS1	7.53	2.96	0	95.14	115.69	86.19	136.06	207.68	135.76	4.79642	5.48623
hsa_circ_0054652	hsa_circ_0054652	2	2	4	109	112	91	96	86	83	5.08175	5.65664
hsa_circ_0054653	hsa_circ_0054653	2	2	4	115	119	96	112	104	104	5.16267	5.92872
hsa_circ_0054654	hsa_circ_0054654	1	2	4	84	94	71	83	78	83	4.949	5.73017
hsa_circ_0054651	hsa_circ_0054651	1	2	3	95	116	77	85	83	89	5.38131	6.02745
hsa_circ_0054658	hsa_circ_0054658	4	3	5	110	108	87	80	75	93	4.46405	4.97603
hsa_circ_0054663	hsa_circ_0054663	4	2	2	114	92	84	70	85	74	4.97626	5.446
hsa_circ_0054664	hsa_circ_0054664	4	1	2	78	61	61	52	54	55	4.63285	5.13035
hsa_circ_0023469	hsa_circ_0023469	4	4	3	83	54	67	99	58	75	4.00934	5.00534
7379	UPK2	3	4	4	96	73	54	64	49	44	4.31441	3.80697
103344718	HOTS	1.62	1.54	0	84.16	69.94	62.95	228.34	58.37	119.36	6.0749	6.97744
90019	SYT8	1	1.17	2.29	88.89	112.07	88.59	259.09	58.24	113.2	5.99357	6.56471
161176	SYNE3	3.49	6.32	2.26	85.78	83.94	74.26	175.34	26.3	120.43	4.31021	4.70966
374	AREG	5	5.89	2	105.08	107.18	61.22	93.33	83.01	150.39	4.38005	4.63556
hsa_circ_0051333	hsa_circ_0051333	2	2	11	57	54	31	15	8	25	3.03921	2.28486
hsa_circ_0131907	hsa_circ_0131907	5	4	9	34	27	25	32	14	29	2.05269	2.66569
hsa_circ_0058154	hsa_circ_0058154	5	2	6	39	21	26	49	8	18	2.52217	3.13517
hsa_circ_0058152	hsa_circ_0058152	4	1	9	37	29	30	55	12	23	2.57396	3.29129
hsa_circ_0058100	hsa_circ_0058100	8	7	4	23	41	25	53	4	34	2.02416	2.86666
hsa_circ_0058148	hsa_circ_0058148	3	5	3	34	44	17	49	5	25	2.90677	3.45114
hsa_circ_0058149	hsa_circ_0058149	3	5	3	26	23	17	30	5	26	2.38131	3.0781
hsa_circ_0058156	hsa_circ_0058156	5	3	3	31	28	21	39	7	23	2.65885	3.25588
hsa_circ_0058119	hsa_circ_0058119	4	6	7	45	52	46	72	9	38	2.86876	3.41415
hsa_circ_0058122	hsa_circ_0058122	4	5	8	47	40	36	72	12	38	2.6514	3.45007
hsa_circ_0058123	hsa_circ_0058123	4	5	8	46	34	33	66	11	30	2.52907	3.2608
hsa_circ_0058108	hsa_circ_0058108	8	7	6	51	38	39	86	8	37	2.40403	3.2479
hsa_circ_0058153	hsa_circ_0058153	8	5	11	68	44	43	77	10	41	2.48751	3.02183
hsa_circ_0058132	hsa_circ_0058132	12	2	5	60	64	26	82	7	34	2.77724	3.30138
hsa_circ_0058125	hsa_circ_0058125	5	1	4	43	36	38	66	11	42	3.34479	4.17968
hsa_circ_0058130	hsa_circ_0058130	6	3	4	49	43	35	60	8	36	3.08459	3.60679
hsa_circ_0058111	hsa_circ_0058111	4	4	4	34	37	26	55	11	38	2.8113	3.72227
hsa_circ_0058120	hsa_circ_0058120	5	4	4	43	42	31	66	11	31	2.95389	3.66124
hsa_circ_0009882	hsa_circ_0009882	0	7	5	42	41	36	16	6	12	3.1062	2.10929
107985555	LOC107985555	0	6.34	2.12	46.39	75.43	50.7	45.98	28.17	16.05	4.32291	3.38618
hsa_circ_0081923	hsa_circ_0081923	6	6	2	51	54	51	18	20	21	3.2744	2.68208
hsa_circ_0051338	hsa_circ_0051338	4	5	2	45	40	40	11	9	22	3.3027	2.53968
hsa_circ_0040309	hsa_circ_0040309	6	5	1	43	29	45	9	14	20	3.08175	2.44809
hsa_circ_0059617	hsa_circ_0059617	3	1	2	57	63	43	25	19	13	4.56011	3.85472
105373813	LOC105373813	4	2	2.08	34.18	33.31	39.18	26.52	12.22	36.44	3.6956	3.18971
4624	MYH6	4.62	2.77	4.01	30.12	41.78	22.56	17.93	16.81	24.31	3.02361	2.34469
hsa_circ_0108663	hsa_circ_0108663	4	5	4	35	23	29	32	30	16	2.53885	3.19175
hsa_circ_0062280	hsa_circ_0062280	4	4	7	25	26	35	24	28	21	2.31572	2.88973
hsa_circ_0044065	hsa_circ_0044065	3	9	4	24	29	21	21	27	23	2.0058	2.75654
hsa_circ_0036756	hsa_circ_0036756	4	6	3	29	23	28	34	17	28	2.41784	3.21013
hsa_circ_0076148	hsa_circ_0076148	4	5	4	24	22	23	24	21	25	2.20443	3.03563
hsa_circ_0005584	hsa_circ_0005584	2	3	4	17	11	15	15	14	19	2.05269	3.02183
hsa_circ_0032922	hsa_circ_0032922	2	3	2	25	14	15	15	19	23	2.74388	3.63233
hsa_circ_0045496	hsa_circ_0045496	3	3	3	23	18	16	24	18	10	2.45931	3.13731
hsa_circ_0032921	hsa_circ_0032921	4	3	3	13	19	18	16	14	17	2.11828	2.83945
hsa_circ_0032932	hsa_circ_0032932	2	1	1	21	16	21	21	17	21	3.65433	4.48943
hsa_circ_0020688	hsa_circ_0020688	2	2	3	18	16	22	20	17	18	2.79635	3.5808
hsa_circ_0102845	hsa_circ_0102845	2	2	4	22	20	25	22	24	26	2.86244	3.77672
79315	OR7E91P	1.55	1.76	1	39.34	46.6	33.59	99.36	79.96	58.15	4.76648	5.7557
338382	RAB7B	2.92	2.85	1	33	31.11	37.02	68.97	65	68.02	3.87385	4.87077
hsa_circ_0058221	hsa_circ_0058221	1	2	3	64	60	47	51	66	48	4.62924	5.38815
92162	TMEM88	1.7	3.44	4.65	46.16	47.94	35.93	62.94	49.22	56.59	3.70434	4.07922
hsa_circ_0054659	hsa_circ_0054659	3	2	2	52	42	35	39	36	36	4.00022	4.59385
hsa_circ_0063229	hsa_circ_0063229	1	1	2	52	31	33	62	29	35	4.65433	5.58407
105371824	LOC105371824	2.69	0	7.55	70.66	51.41	50.14	42.5	28.81	37.77	4.04482	3.38488
hsa_circ_0063227	hsa_circ_0063227	2	3	4	47	35	42	62	18	49	3.58062	4.44809
79153	GDPD3	2.77	1.82	8.71	31.39	26.4	47.11	101.4	20.94	76.01	2.95246	3.87033
100996717	NOTCH2NLC	18.82	3.31	7.35	40.29	66.38	53.56	21.88	12.56	215.83	2.41528	3.05746
BGIG9606_55036	BGIG9606_55036	6	5.08	3	152.21	107.45	58.29	13.66	77.48	68.09	4.47002	3.47118
hsa_circ_0094124	hsa_circ_0094124	6	6	6	60	66	60	13	41	22	3.16558	2.68479
hsa_circ_0044589	hsa_circ_0044589	5	5	5	88	57	73	46	15	32	3.65764	3.23906
hsa_circ_0085827	hsa_circ_0085827	11	6	6	99	80	75	35	15	31	3.26147	2.42308
200162	SPAG17	10.13	11	5.11	74	72.54	54.51	42.63	22.42	49.53	2.91066	2.0983
414328	IDNK	9.96	5.87	4.25	52.3	86.25	80.55	44.08	31.1	34.8	3.4207	2.42519
hsa_circ_0108661	hsa_circ_0108661	5	4	8	23	40	36	29	34	44	2.33824	3.2608
hsa_circ_0089637	hsa_circ_0089637	5	4	6	35	33	27	33	22	27	2.45931	3.05745
hsa_circ_0030050	hsa_circ_0030050	6	4	6	31	36	31	31	26	26	2.41106	2.98183
hsa_circ_0058406	hsa_circ_0058406	8	4	5	31	33	23	32	26	34	2.15183	3.04289
hsa_circ_0121414	hsa_circ_0121414	6	3	6	33	34	20	33	21	40	2.3324	3.25449
hsa_circ_0036220	hsa_circ_0036220	12	7	6	38	47	31	33	44	32	2.01047	2.73112
hsa_circ_0007003	hsa_circ_0007003	11	4	11	46	58	36	39	27	44	2.22519	2.68771
388849	CCDC188	10.52	3.87	2.03	67.41	35.06	62.04	62.07	26.71	19.3	3.29759	2.69036
hsa_circ_0086769	hsa_circ_0086769	9	6	3	38	20	28	32	29	30	2.05269	2.94466
hsa_circ_0139887	hsa_circ_0139887	7	7	3	42	28	28	35	28	34	2.3236	3.11924
hsa_circ_0119552	hsa_circ_0119552	10	10	4	44	31	36	51	29	17	2.0058	2.62174
100131060	LINC01135	7.13	4.15	4.64	47.65	37.18	43.07	40	22	21	2.97905	2.35406
3142	HLX	2.39	4.31	0	25.08	12	20.96	0	0	37.15	3.08776	2.44291
13	AADAC	0	0	0	0	6	9	10.8	1.94	16	4.87983	5.81677
hsa_circ_0000367	hsa_circ_0000367	1	0	0	9	2	14	14	8	6	4.44021	5.41415
hsa_circ_0060111	hsa_circ_0060111	1	2	0	14	9	7	11	13	10	3.11828	4.10929
105370183	LINC00390	0.82	3.15	0	9.55	4.35	4.41	13.67	12.12	10.56	2.17836	3.16653
hsa_circ_0058112	hsa_circ_0058112	0	0	0	9	17	5	20	3	10	5.75055	6.65119
hsa_circ_0077996	hsa_circ_0077996	1	1	0	11	11	7	12	5	16	3.65433	4.65119
hsa_circ_0030643	hsa_circ_0030643	0	0	0	9	12	11	11	11	13	5.79635	6.73607
137835	TMEM71	0	1.24	0	2	7.84	5.49	8.78	10.85	10.18	3.60089	4.55917
112268237	LOC112268237	0	1.97	1.56	6.22	10.29	6.09	14.17	8.29	21.56	2.65153	3.6122
105376718	LOC105376718	0	0	2.79	2.83	8.86	5.38	12.63	5.26	14	2.58607	3.48655
107984661	LOC107984661	0	0	26.72	0	113.9	60.14	56.31	11.87	47.48	2.67637	2.08568
100874207	ST3GAL6-AS1	1.37	5.52	0	21.04	22.03	8.64	14.56	21.62	52.77	2.88081	3.6622
134548	SOWAHA	2	1	0	15	12	9	21	22	18	3.55791	4.31756
107984745	LOC107984745	0	3.45	0	19.43	7.8	15.03	30.63	24.83	24.96	3.58757	4.51467
hsa_circ_0045701	hsa_circ_0045701	1	0	0	28	31	26	39	15	18	6.20574	6.77672
hsa_circ_0045708	hsa_circ_0045708	0	0	0	29	26	21	45	14	26	7.04428	8.01618
8771	TNFRSF6B	0	0	0	15.09	16.12	20.81	49.39	27.9	21.83	6.67394	7.60289
hsa_circ_0064375	hsa_circ_0064375	0	0	0	28	21	24	31	23	14	6.98617	7.69425
hsa_circ_0064374	hsa_circ_0064374	0	0	0	27	15	27	24	20	25	6.90487	7.71532
hsa_circ_0045699	hsa_circ_0045699	0	1	1	13	28	17	28	14	21	4.65433	5.58407
hsa_circ_0064376	hsa_circ_0064376	0	0	0	16	25	16	29	13	21	6.62924	7.58407
hsa_circ_0045698	hsa_circ_0045698	0	0	0	15	16	13	22	9	13	6.25578	7.06622
101927385	LOC101927385	1.08	0	0	5.03	36.21	8.27	11.51	23.03	39.75	5.49156	6.07585
hsa_circ_0057396	hsa_circ_0057396	0	0	0	26	24	14	7	20	45	6.79635	7.77672
hsa_circ_0057413	hsa_circ_0057413	0	0	0	31	24	22	9	22	37	7.06314	7.69425
hsa_circ_0057342	hsa_circ_0057342	0	0	0	19	20	12	7	21	20	6.46877	7.19175
hsa_circ_0057347	hsa_circ_0057347	0	0	0	19	19	15	8	21	22	6.52427	7.27922
hsa_circ_0057399	hsa_circ_0057399	0	0	0	13	22	12	6	13	27	6.35094	7.13035
hsa_circ_0057378	hsa_circ_0057378	0	0	0	15	19	18	9	16	28	6.49679	7.33471
hsa_circ_0057406	hsa_circ_0057406	0	0	0	19	18	20	4	20	32	6.62924	7.41415
hsa_circ_0057356	hsa_circ_0057356	0	0	0	22	15	9	5	17	29	6.31991	7.27922
695	BTK	0	2	2.04	13.89	17.46	30.67	25	40	36.94	3.91325	4.62901
hsa_circ_0052578	hsa_circ_0052578	0	1	2	44	37	28	30	47	32	4.97957	5.79001
hsa_circ_0030655	hsa_circ_0030655	0	1	4	30	24	29	31	19	24	3.84946	4.49432
2294	FOXF1	0	0	2	26	49	35.81	31	78	83	5.76489	6.55675
100130705	ATP6V1FNB	0.71	0	0	21.39	34.43	47.4	83.47	41.89	36.26	7.15663	7.80236
hsa_circ_0020792	hsa_circ_0020792	0	0	0	52	55	50	68	46	39	8.09097	8.86418
hsa_circ_0020787	hsa_circ_0020787	0	0	0	33	30	42	49	21	36	7.51059	8.33471
101927263	LOC101927263	0	0	0	37.43	41.03	34.37	65.2	35.81	65.75	7.79095	8.35341
8843	HCAR3	0	0	0	42.29	28.11	22.26	81.18	35.32	48.54	7.50682	8.33846
hsa_circ_0057389	hsa_circ_0057389	0	0	0	59	45	34	12	36	68	7.90487	8.46477
hsa_circ_0057357	hsa_circ_0057357	0	0	0	54	44	43	11	50	84	7.9359	8.7867
hsa_circ_0057370	hsa_circ_0057370	0	0	0	62	52	47	12	43	84	8.12727	8.72573
hsa_circ_0057368	hsa_circ_0057368	0	0	0	28	41	27	5	26	78	7.38131	8.37498
hsa_circ_0057375	hsa_circ_0057375	0	0	0	31	35	40	11	24	54	7.52427	8.08252
hsa_circ_0057367	hsa_circ_0057367	0	0	0	32	46	39	9	29	73	7.66671	8.40121
hsa_circ_0030646	hsa_circ_0030646	4	0	0	30	35	23	33	23	33	4.25578	5.08252
105376491	LOC105376491	2.67	0	0	47.43	65.1	40.95	44.31	22.72	28.82	5.81801	5.13765
hsa_circ_0096052	hsa_circ_0096052	1	0	0	42	60	45	17	21	11	6.99602	6.2215
hsa_circ_0113968	hsa_circ_0113968	0	0	0	43	41	48	13	17	14	7.84074	7.06622
hsa_circ_0000319	hsa_circ_0000319	0	0	0	49	66	54	21	14	20	8.19723	7.38815
hsa_circ_0073434	hsa_circ_0073434	1	0	0	30	24	18	18	35	27	5.96627	6.92872
hsa_circ_0073436	hsa_circ_0073436	1	0	0	28	22	17	17	34	19	5.86244	6.73607
hsa_circ_0057379	hsa_circ_0057379	0	0	0	52	38	25	17	33	51	7.64184	8.265
hsa_circ_0057364	hsa_circ_0057364	0	0	0	42	35	23	9	29	46	7.44021	7.99911
hsa_circ_0057420	hsa_circ_0057420	0	0	0	30	36	22	19	24	38	7.25578	7.94664
hsa_circ_0057373	hsa_circ_0057373	0	0	0	29	26	41	18	31	48	7.38131	8.2067
hsa_circ_0057384	hsa_circ_0057384	0	0	0	27	40	37	15	26	46	7.49679	8.04974
hsa_circ_0057394	hsa_circ_0057394	0	0	0	23	35	33	14	23	40	7.30414	7.87358
728026	PTMAP12	0	0	7.15	17.71	21.96	30.06	15.21	10.75	13.57	3.25871	2.43872
3010	HIST1H1T	3.02	0	6.21	11.78	15.15	25.38	20.56	15.44	41.36	2.47563	3.03897
hsa_circ_0084182	hsa_circ_0084182	3	1	3	11	16	7	14	13	8	2.07646	2.92872
hsa_circ_0051524	hsa_circ_0051524	4	1	2	14	11	9	17	6	15	2.07646	3.04736
hsa_circ_0132150	hsa_circ_0132150	3	2	2	15	14	6	11	11	17	2.11828	3.08484
hsa_circ_0050644	hsa_circ_0050644	4	2	1	18	19	7	18	12	13	2.44843	3.2257
hsa_circ_0049806	hsa_circ_0049806	3	0	4	20	25	13	11	20	24	2.84698	3.5808
hsa_circ_0076147	hsa_circ_0076147	4	0	1	15	19	7	12	16	14	2.83197	3.67718
hsa_circ_0093326	hsa_circ_0093326	6	0	2	12	16	11	9	13	17	2.08175	2.89219
220416	LRRC63	0	3	2	21.17	13	12.27	9	5.03	12.8	3.18831	2.39563
hsa_circ_0035145	hsa_circ_0035145	0	3	1	24	8	15	17	9	22	3.35094	4.19175
hsa_circ_0000196	hsa_circ_0000196	0	4	1	20	12	12	15	12	19	2.93385	3.80843
hsa_circ_0013056	hsa_circ_0013056	1	0	4	17	11	12	15	10	17	2.79635	3.67718
102724965	LOC102724965	0	0	2	20.43	10.75	7.61	15.49	21.99	26.47	4.25056	4.97066
646962	HRCT1	0	0	0	17.45	8.82	15.68	3.52	0.79	18.77	6.36354	5.50036
hsa_circ_0058619	hsa_circ_0058619	0	0	1	42	37	21	17	6	13	6.44021	5.77672
1396	CRIP1	0	0	0	29.36	33.63	29.1	30.32	3.44	14.64	7.49792	6.56872
hsa_circ_0058621	hsa_circ_0058621	0	0	0	34	29	17	12	3	10	7.11828	6.25065
hsa_circ_0019952	hsa_circ_0019952	0	0	0	25	27	26	16	2	7	7.08175	6.25065
hsa_circ_0050950	hsa_circ_0050950	5	2	1	25	23	30	8	9	7	3.08175	2.19175
84701	COX4I2	1	1	0	33	31	27	19	5	23	5.48074	4.52637
hsa_circ_0011476	hsa_circ_0011476	3	3	0	41	44	46	11	11	20	4.24481	3.41415
hsa_circ_0079795	hsa_circ_0079795	4	1	1	43	41	42	14	7	15	4.18867	3.19175
hsa_circ_0013797	hsa_circ_0013797	1	5	2	19	17	21	8	1	55	2.62924	3.60679
hsa_circ_0013863	hsa_circ_0013863	1	5	2	19	18	21	8	1	55	2.65433	3.60679
hsa_circ_0009878	hsa_circ_0009878	1	2	4	20	20	29	9	1	11	3.09752	2.19175
hsa_circ_0009885	hsa_circ_0009885	2	3	6	31	30	34	19	1	14	2.90677	2.23482
