# Supplementary material for: Establishment of Trophoblast‐Like Tissue Model from Human Pluripotent Stem Cells in Three‐Dimensional Culture System
Source: Adv Sci (Weinh). 2021 Nov 23;9(3):2100031. doi: 10.1002/advs.202100031 (PMC8787386; doi:10.1002/advs.202100031)
Supplement: Supplementary file 4 — Supplemental Table 3 [file ADVS-9-2100031-s004.xlsx]

## Sheet: 1563256407281135444
Gene ID	Gene Symbol	Type	iPS_1 Expression	iPS_2 Expression	iPS_3 Expression	Org_1 Expression	Org_2 Expression	Org_3 Expression	Placenta_1 Expression	Placenta_2 Expression	Placenta_3 Expression	log2 (Placenta/Organoid)	log2 (Organoid/iPS)	log2 (Placenta/iPS)
3481	IGF2	mRNA	0.27	0.37	0.62	223.41	181.99	184.68	326.45	247.37	377.63	0.61176	8.79613	9.4079
3486	IGFBP3	mRNA	3.42	3.17	4.31	555.43	613.18	462.23	338	58.8	170.63	-1.54063	7.266	5.72538
10643	IGF2BP3	mRNA	66.08	65.47	64.56	40.09	40.42	39.19	48.95	36.1	43.91	0.1156	-0.70178	-0.58618
4232	MEST	mRNA	105.33	109.41	108.26	197.11	187.25	185.53	179.26	41.09	166.46	-0.70283	0.86919	0.16636
23089	PEG10	mRNA	31.54	33.68	32.14	88.12	97.79	85.98	453.97	219.39	364.29	1.94084	1.48264	3.42348
5178	PEG3	mRNA	0.01	0	0	0.01	0.02	0.07	73.69	48.4	54.53	10.8489	4.06041	14.9093
8788	DLK1	mRNA	0.12	0.13	0.22	16.88	15.4	15.24	13.54	14.31	27.26	0.23312	6.6466	6.87972
1028	CDKN1C	mRNA	3.24	3	2.39	21.12	17.86	18.08	357.02	94.94	220.01	3.46266	2.85787	6.32054
7262	PHLDA2	mRNA	1.81	2.3	1.73	6.7	6.37	6.18	147.55	54.19	107.16	3.98846	1.73376	5.72221
10642	IGF2BP1	mRNA	63.56	64.16	64.41	43.83	45.29	44.34	8.24	2.71	6.84	-2.89809	-0.52576	-3.42385
2887	GRB10	mRNA	27.09	28.71	27.63	10.66	10.9	10.47	3.17	1.18	1.65	-2.25013	-1.33683	-3.58697
3482	IGF2R	mRNA	13.88	14.18	14.64	21.51	24.33	22.12	8.65	8.42	8.75	-1.39983	0.67193	-0.7279
55384	MEG3	mRNA	0.03	0	0	0.01	0.01	0.02	0	0.01	0.06	0.69422	0.65154	1.34576
3479	IGF1	mRNA	0.05	0.05	0.02	5.63	5.26	5.39	0.11	0.16	0.3	-4.41897	6.6949	2.27593
5324	PLAG1	mRNA	2.48	2.19	2.32	6.65	7.13	6.57	1.51	1.74	1.85	-1.93911	1.55796	-0.38115
5002	SLC22A18	mRNA	1.4	0.48	0.9	4.94	4.81	4.93	2.67	0.65	0.79	-1.79933	1.99885	0.19952
