# Supplementary material for: Establishment of Trophoblast‐Like Tissue Model from Human Pluripotent Stem Cells in Three‐Dimensional Culture System
Source: Adv Sci (Weinh). 2021 Nov 23;9(3):2100031. doi: 10.1002/advs.202100031 (PMC8787386; doi:10.1002/advs.202100031)
Supplement: Supplementary file 5 — Supplemental Table 4 [file ADVS-9-2100031-s003.xlsx]

## Sheet: Sheet1
Product	Company	Catalog No.	Final concentration
BMP4	Gibco	PHC9531	10 ng/ml
EGF	PeproTech	AF-100-15	50 ng/ml
R-spondin 1	R&D systems	4645-RS-025	80 ng/ml
FGF2	PeproTech	AF-100-18B	100 ng/ml
HGF	PeproTech	100-39	50 ng/ml
CHIR99021	Selleckchem	S1263	1.5 µM
Y-27632	Selleckchem	S1049	2 µM
A83-01	Sigma	SML0788	500 nM
PGE2	Sigma	P0409	2.5 µM
