# Supplementary material for: Establishment of Trophoblast‐Like Tissue Model from Human Pluripotent Stem Cells in Three‐Dimensional Culture System
Source: Adv Sci (Weinh). 2021 Nov 23;9(3):2100031. doi: 10.1002/advs.202100031 (PMC8787386; doi:10.1002/advs.202100031)
Supplement: Supplementary file 6 — Supplemental Table 5 [file ADVS-9-2100031-s005.xlsx]

## Sheet: Sheet1
Protein	Species	Application	Catalog No.	Company
HLA-G	Mouse	1:100 (FC)	ab24384	Abcam
PE-IgG1	Mouse	1:100 (FC)	559320	BD Pharmingen
PE-ITGA2	Mouse	1:100 (FC)	555669	BD Pharmingen
PE-IgG2a	Mouse	1:100 (FC)	555574	BD Pharmingen
ENDOU	Rabbit	1:500 (IF)	HPA012388	Sigma
P63	Mouse	1:100 (IF)	ab735	Abcam
KRT7	Mouse	1:100 (IF)	MA5-11986	ThermoFisher Scientific
Ki67	Rabbit	1:500 (IF)	ab92742	Abcam
CDX2	Rabbit	1:200 (IF)	ab76541	Abcam
OCT4A	Rabbit	1:500 (IF)	2890	Cell Signaling Technologies
GATA3	Mouse	1:100 (IF)	sc-268	Santa Cruz Biotechnology
CGB	Rabbit	1:300 (IF)	ab53087	Abcam
E-cad	Mouse	1:100 (IF)	14472S	Cell Signaling Technology
HLA-G	Mouse	1:500 (IF)	sc-21799	Santa Cruz Biotechnology
ZO-1	Rabbit	1:200 (IF)	13663S	Cell Signaling Technology
